# Supplementary material for: Y Chromosome Haplogroup Distribution in Indo-European Speaking Tribes of Gujarat, Western India
Source: PLoS One. 2014 Mar 10;9(3):e90414. doi: 10.1371/journal.pone.0090414 (PMC3948632; doi:10.1371/journal.pone.0090414)
Supplement: Table S1 — Y chromosome haplogroup frequencies data among study populations and other populations of India considered for AMOVA. (XLS) [file pone.0090414.s001.xls]

## Sheet: Sheet1
Table S1: Y chromosome haplogroup frequencies data among study populations and other populations of India considered for AMOVA.
S.No.	population	Linguistic affiliation	Socio-Culture affiliation	Province	Region	Sample size	C-M216	F*-M89	G-M201	H*-M69	H1-M52	H2-Apt	K*-M9	L-M11	M	N	O*-M175	O2a-M95	O3-M122	P*-M45	Q*-M242	R1-M173	R2-M124	J2*-M172	R*-M207	D-M174	Refrences
1	Dhodia	IE	T	GUJ	W	63	0.032	0.095			0.238	0.095	0.079	0.048								0.19	0.143	0.079			Present study
2	Dubla	IE	T	GUJ	W	42	0.143	0.024			0.262	0.214		0.048								0.095	0.095	0.119			Present study
3	Konkana	IE	T	GUJ	W	24	0.125	0.083		0.042	0.167	0.083										0.292	0.208				Present study
4	Vasava	IE	T	GUJ	W	24	0.084				0.625										0.042	0.124	0.083	0.042			Present study
5	Gamit	IE	T	GUJ	W	18	0.056			0.056	0.555										0.056	0.056	0.056	0.165			Present study
6	Valvi Chaudhari	IE	T	GUJ	W	32	0.219	0.031			0.063	0.094		0.031								0.125	0.187	0.25			Present study
7	Nana Chaudhari	IE	T	GUJ	W	25	0.04	0.04			0.28	0.32	0.04	0.04							0.12	0.08		0.04			Present study
8	Mota Chaudhari	IE	T	GUJ	W	27	0.074			0.037	0.223	0.407	0.037	0.074							0.074	0.074					Present study
9	Pavagadhi Chaudhari	IE	T	GUJ	W	29		0.034			0.034	0.034	0.034								0.034	0.621		0.207			Present study
10	Mahali	AA	T	JHA.WB	E	25		0.04			0.4							0.12				0.24	0.12	0.08			Kumar et al., 2007
11	Bhumij	AA	T	JHA	E	15							0.133					0.733		0.133							Sahoo et al.,2006
12	Birhor	AA	T	JHA	E	10												1									Sahoo et al.,2006
13	Ho	AA	T	JHA	E	7												1									Sahoo et al.,2006
14	Kharia	AA	T	JHA	E	10	0.1				0.1						0.1	0.7									Sahoo et al.,2006
15	Munda	AA	T	JHA	E	7							0.143					0.857									Sahoo et al.,2006
16	Santhal	AA	T	JHA	E	7												1									Sahoo et al.,2006
17	Juang	AA	T	JHA	E	10												1									Sahoo et al.,2006
18	Saora	AA	T	JHA	E	13		0.154			0.154							0.462		0.231							Sahoo et al.,2006
19	Paroja	DR	T	ORI	E	13	0.154	0.308		0.154	0.231												0.154				Sahoo et al., 2006
20	Chenchu	DR	T	AP	S	20					0.35	0.15		0.1					0.05		0.15	0.2					Sahoo et al., 2006
21	Yerukula	DR	T	AP	S	18						0.556		0.111							0.333						Sahoo et al., 2006
22	Kuruva	DR	T	KAR	S	10			0.2	0.2											0.4	0.2					Sahoo et al., 2006
23	Irular	DR	T	TN	S	10	0.1	0.2	0.6	0.1																	Sahoo et al., 2006
24	Naikpod Gonnd	DR	T	AP	S	18	0.222	0.111	0.611					0.056													Sahoo et al., 2006
25	Madia Gond	DR	T	MAH	W	14			0.571					0.286				0.071				0.071					Sahoo et al., 2006
26	Bhuiyan	IE	T	ORI	E	81		0.01			0.11							0.84						0.04			Kumar et al., 2007
27	Bathudi	IE	T	ORI	E	36					0.39							0.35		0.03		0.17		0.06			Kumar et al., 2007
28	Katkari	IE	T	MAH	W	19		0.211	0.368	0.053				0.053				0.053	0.053		0.158	0.053					Sahoo et al.,2006
29	MahadeoKoli	IE	T	MAH	W	11				0.182	0.364			0.091								0.364					Sahoo et al.,2006
30	Pawara	IE	T	MAH	W	16	0.0625	0.1875	0.5	0.0625				0.0625							0.0625	0.0625					Sahoo et al.,2006
31	Halba	IE	T		C	21		0.142857			0.238095	0.0952381						0.285714			0.047619	0.190476					Sengupta etal.,2006
32	Thakur	IE	T	MAH	W	48		0.143			0.095			0.071								0.333	0.048	0.31			Thangaraj etal., 2010
33	jaunsri	IE	T	UP	C	6			0.167					0.333								0.5					Sahoo et al.,2006
34	Kora	IE	T	WB	E	17				0.176	0.471						0.294					0.059					Sahoo et al.,2006
35	Bihar brahmin	IE	C	BIH	E	18																0.722	0.056	0.222			Sahoo et al.,2006
36	kayasth	IE	C	BIH	E	14				0.214	0.286											0.429	0.071				Sahoo et al.,2006
37	bhumihar	IE	C	BIH	E	20				0.05	0.1											0.6	0.1	0.1	0.05		Sahoo et al.,2006
38	Bhoksha	IE	C	UP	C	10		0.2			0.2											0.6					Sahoo et al.,2006
39	Kanyakubj Brahmin	IE	C	UP	C	10					0.2											0.5	0.1	0.2			Sahoo et al.,2006
40	Khatri	IE	C	UP	C	7																0.857	0.143				Sahoo et al.,2006
41	Baniya	IE	C	BIH	E	11					0.364											0.273	0.364				Sahoo et al.,2006
42	Kurmi	IE	C	UP	C	13				0.077	0.308											0.231	0.154	0.154	0.077		Sahoo et al.,2006
43	Rajput	IE	C	BIH	E	12					0.083											0.75		0.167			Sahoo et al.,2006
44	Yadav	IE	C	BIH	E	8					0.125											0.375	0.5				Sahoo et al.,2006
45	Gope	IE	C	ORI	E	16		0.063		0.125	0.125									0.063		0.375	0.188	0.063			Sahoo et al.,2006
46	Karan	IE	C	ORI	E	18					0.167											0.556	0.222	0.056			Sahoo et al.,2006
47	Oriya Brahmin	IE	C	ORI	E	24		0.042			0.083			0.208						0.042		0.417	0.125	0.042	0.042		Sahoo et al.,2006
48	Bauri	IE	C	WB	E	19							0.842									0.158					Sahoo et al.,2006
49	Mahishiya	IE	C	WB	E	17					0.118		0.294	0.118						0.176		0.059	0.235				Sahoo et al.,2006
50	Namasudra	IE	C	WB	E	13				0.077	0.231		0.077									0.308	0.231	0.077			Sahoo et al.,2006
51	Himachal Pradesh RAJPUT	IE	C	HP	N	15		0.2	0.133	0.133				0.067				0.067		0.067	0.133	0.133			0.067		Sahoo et al.,2006
52	Desasth Brahmin	IE	C	MAH	W	16	0.063		0.188	0.125				0.125							0.438	0.063					Sahoo et al.,2006
53	Maratha	IE	C	MAH	W	16	0.063		0.374	0.25				0.063							0.187	0.063					Sahoo et al.,2006
54	Dhangar	IE	C	MAH	W	16	0.061		0.313	0.063				0.063							0.25	0.25					Sahoo et al.,2006
55	Chitpavan Brahmin	IE	C	MAH	W	15	0.068	0.133	0.2	0.133				0.133							0.133	0.2					Sahoo et al.,2006
56	Gujrat Patel	IE	C	GUJ	W	9			0.444									0.222			0.222	0.112					Sahoo et al.,2006
57	UP Thakur	IE	C	UP	C	5																1					Sahoo et al.,2006
58	UP Kurmi	IE	C	UP	C	6					1																Sahoo et al.,2006
59	Andhra Brahmin	DR	C	AP	S	15			0.2	0.133				0.267							0.333					0.067	Sahoo et al.,2006
60	Kamma Chaudhary	DR	C	AP	S	15			0.067					0.067				0.067			0.067	0.732					Sahoo et al.,2006			0.733333
61	Kappu naidu	DR	C	AP	S	18													0.111		0.111	0.722				0.056	Sahoo et al.,2006
62	Komati	DR	C	AP	S	20		0.1													0.15	0.7				0.05	Sahoo et al.,2006
63	Raju	DR	C	AP	S	19				0.105		0.158		0.211					0.158		0.263	0.105					Sahoo et al.,2006
64	Reddy	DR	C	AP	S	12				0.333												0.333				0.333	Sahoo et al.,2006
65	Bhovi	DR	C	AP	S	13		0.154	0.538												0.231	0.077					Sahoo et al., 2006
66	Gowda	DR	C	KAR	S	4			0.25	0.25				0.25												0.25	Sahoo et al., 2006
67	Iyengar	DR	C	KAR	S	17			0.471	0.176				0.235							0.118						Sahoo et al., 2006
68	Lingayat	DR	C	KAR	S	10			0.4					0.2							0.1	0.3					Sahoo et al., 2006
69	Chakkliar	DR	C	TN	S	9			0.778													0.111				0.111	Sahoo et al., 2006
70	Gounder	DR	C	TN	S	14			0.571	0.071												0.357					Sahoo et al., 2006
71	Kallar	DR	C	TN	S	9			0.444					0.111								0.444					Sahoo et al., 2006
72	Pallar	DR	C	TN	S	15			0.6		0.267											0.133					Sahoo et al., 2006
73	Vanniyar	DR	C	TN	S	10		0.1	0.4	0.2												0.3					Sahoo et al., 2006
74	Hamar	TB	T	MZ	NE	9									0.778	0.111	0.111										Sahoo et al., 2006
75	Kuki	TB	T	MZ	NE	7									0.143	0	0.857										Sahoo et al., 2006
76	Lai	TB	T	MZ	NE	10									0.5		0.5										Sahoo et al., 2006
77	Lusei	TB	T	MZ	NE	6									0.833		0.167										Sahoo et al., 2006
78	Mara	TB	T	MZ	NE	5									0.8		0.2										Sahoo et al., 2006
Abbreviations: IE, Indo-European; AA, Austro-Asiatic; DR, Dravidian; TB, Tibeto-Burman; UP, Uttar Pradesh; BIH, Bihar; ORI, Orissa; WB, West Bengal; JHA, Jharkhand; MZ, Mizoram;
Pradesh; HIM, Himachal Pradesh; AP, Andhra Pradesh; KAR, Karnataka; TN, Tamilnadu; GUJ, Gujrat; MAH, Maharastra; C, Caste; T, Tribe; C, Central; E, East; NE, Northeast; N, North;
S, South; W, West
