# Supplementary material for: Y Chromosome Haplogroup Distribution in Indo-European Speaking Tribes of Gujarat, Western India
Source: PLoS One. 2014 Mar 10;9(3):e90414. doi: 10.1371/journal.pone.0090414 (PMC3948632; doi:10.1371/journal.pone.0090414)
Supplement: Table S2 — Y chromosome haplogroup frequencies data among study populations and other populations of World considered for MDS analyses. (XLS) [file pone.0090414.s002.xls]

## Sheet: Sheet1
Table S2: Y chromosome haplogroup frequencies data among study populations and other populations of World considered for MDS analyses
	Acronym	sample size	A	B	D	E	C	F	G	H	I	J	K	L	M	N	O	P	Q	R	S	T	Reference
Afganistan	Afg	204	0	0.014	0	0.0247	0.148	0	0.0392	0.0441	0.0147	0.1421	0	0.1176	0.0049	0.0147	0.03431	0	0.0686	0.32362	0	0.0098	Haber et al., 2012
Pakistan	Pak	718	0	0.097493	0	0.0348189	0.0236769	0	0	0	0	0.183844	0.0167131	0.135097	0	0.00139276	0.00139276	0.181058	0	0.324513	0	0	Qamar et al., 2002
Iran	Ira	150	0	0.02	0	0.0533333	0.00666667	0.0133333	0.133333	0.02	0	0.346667	0.0266667	0.0533333	0	0.02	0.00666667	0	0.04	0.26	0	0	Regueiro et al., 2006
Iraq	Irk	139	0	0	0	0.12	0	0.03	0.022	0	0.007	0.562	0.086	0	0	0	0	0	0	0.173	0	0	Regueiro et al., 2006
Jordan	Jor	146	0.007	0	0	0.262069	0	0.00689655	0.0413793	0	0.0344828	0.435379	0.00684932	0	0	0	0	0.0134931	0	0.192103	0	0	Flores et al., 2005
Turkey	Tur	523	0.004	0.002	0	0.111	0.013	0	0.109	0.006	0.054	0.335	0.025	0.042	0	0.037	0.002	0	0.019	0.241	0	0	Flores et al., 2005
Lebanon	Leb	104	0	0	0	0.298	0.01	0.067	0.029	0	0.019	0.461	0.01	0.019	0	0	0	0	0	0.087	0	0	Flores et al., 2005
Syria	Syr	111	0	0	0	0.117	0	0.018	0.027	0.018	0.009	0.549	0.063	0	0	0	0	0.009	0	0.189	0	0	Flores et al., 2005
Kazakhstan	Kaz	30	0	0	0	0	0.4	0.133333	0.0333333	0	0	0.133	0	0	0	0.1	0.1	0.0333333	0	0.0666667	0	0	Karafet et al., 2002
Alltai	Alt	98	0	0	0.0344828	0	0.241379	0.0344828	0	0	0	0	0.0689655	0	0	0	0	0.0689655	0	0.551724	0	0	Karafet et al., 2002
Uzbekistan	Uzb	54	0	0	0	0.037037	0.203704	0.0555556	0.0185185	0	0.0185185	0.111	0.0555556	0.037037	0	0.0185185	0.057	0.0740741	0	0.315	0	0	Karafet et al., 2002
Kyrgyzthan	Kyr	13	0	0	0	0	0.0769231	0	0	0	0	0	0	0	0	0	0.308	0	0	0.615385	0	0	Karafet et al., 2002
Uyghursta	Uyg	68	0	0	0.0441176	0	0.074	0	0.0441176	0	0	0.103	0.0588235	0.0441176	0	0	0.132353	0.0441176	0	0.455882	0	0	Karafet et al., 2002
Greece	Gre	442	0.002	0	0	0.206	0.013	0.034	0.059	0	0.136	0.27	0.011	0.011	0	0	0	0	0	0.256	0	0	Flores et al., 2005
France	Fra	23	0	0	0	0.087	0	0	0	0	0.174	0.173	0	0	0	0	0	0.043	0	0.522	0	0	Semino et al., 2000
Netherlands	Net	27	0	0	0	0.037	0	0	0	0	0.222	0	0	0	0	0	0	0	0	0.741	0	0	Semino et al., 2000
Germany	Ger	16	0	0	0	0.062	0	0	0	0	0.375	0	0	0	0	0	0	0	0	0.562	0	0	Semino et al., 2000
Czech and Slovakia	Cz and Slo	45	0	0	0	0.022	0	0	0.044	0	0.156	0.089	0.022	0	0	0.022	0	0	0	0.623	0	0.022	Semino et al., 2000
Alabina	Ala	51	0	0	0.02	0.216	0	0	0.02	0	0.196	0.275	0	0	0	0	0	0	0	0.274	0	0	Semino et al., 2000
Macedonia	Mac	20	0	0	0	0.15	0	0	0	0	0.2	0.2	0	0	0	0	0	0	0	0.45	0	0	Semino et al., 2000
Poland	Pol	55	0	0	0	0.036	0	0	0	0	0.236	0	0	0	0	0	0	0	0	0.728	0	0	Semino et al., 2000
Hungary	Hun	45	0	0	0	0.089	0	0	0.022	0	0.111	0.022	0	0.022	0	0	0	0	0	0.733	0	0	Semino et al., 2000
Ukraine	Ukr	50	0	0	0	0.04	0	0	0.04	0.02	0.18	0.06	0	0	0	0.06	0	0.02	0	0.56	0	0.02	Semino et al., 2000
Georgia	Geo	63	0	0	0	0	0	0	0.301	0	0	0.365	0.016	0.016	0	0	0	0	0	0.285	0	0.016	Semino et al., 2000
Dhodia	Dh	63	0	0	0	0	0.031746	0.0952381	0	0.333333	0	0.0793651	0.0793651	0.047619	0	0	0	0	0	0.333333	0	0	Present study
Dubla	Du	42	0	0	0	0	0.142857	0.0238095	0	0.47619	0	0.119048	0	0.047619	0	0	0	0	0	0.190476	0	0	Present study
Konkana	Kon	24	0	0	0	0	0.125	0.0833333	0	0.291667	0	0	0	0	0	0	0	0	0	0.5	0	0	Present study
Vasava	Vas	24	0	0	0	0	0.0833333	0	0	0.625	0	0.0416667	0	0	0	0	0	0	0.0416667	0.208333	0	0	Present study
Gamit	Gam	18	0	0	0	0	0.0555556	0	0	0.611111	0	0.166667	0	0	0	0	0	0	0.0555556	0.111111	0	0	Present study
Valvi Chaudhari	VC	32	0	0	0	0	0.21875	0.03125	0	0.15625	0	0.25	0	0.03125	0	0	0	0	0	0.3125	0	0	Present study
Nana Chaudhari	NC	25	0	0	0	0	0.04	0.04	0	0.6	0	0.04	0.04	0.04	0	0	0	0	0.12	0.08	0	0	Present study
Mota Chaudhari	MC	27	0	0	0	0	0.0740741	0	0	0.666667	0	0	0.037037	0.0740741	0	0	0	0	0.0740741	0.0740741	0	0	Present study
Pavagadhi Chaudhari	PC	29	0	0	0	0	0	0.0344828	0	0.0689655	0	0.206897	0.0344828	0	0	0	0	0	0.0344828	0.62069	0	0	Present study
